# Supplementary material for: COVID‐19 pandemic‐related lockdown: response time is more important than its strictness
Source: EMBO Mol Med. 2020 Oct 19;12(11):e13171. doi: 10.15252/emmm.202013171 (PMC7645374; doi:10.15252/emmm.202013171)
Supplement: Supplementary file 3 — Table EV1 [file EMMM-12-e13171-s003.xlsx]

## Sheet: corr_matrices_1
Mobility feature	r^2	P value	r^2 (excluding Japan)	P value (excluding Japan)
Social distancing start time	0.0216867	0.384418	0.0592463	0.152571
Relative social distancing start time (tau)	0.382666	4.48949e-05	0.637673	5.35542e-09
Minimal mobility time point	0.022768	0.372688	0.000275696	0.923429
Relative minimal mobility time point	0.190494	0.00692034	0.364312	9.73552e-05
Drop duration	0.0898695	0.071446	0.0877495	0.0793895
Lockdown strictness	0.0279244	0.322883	0.0123315	0.519078
Lockdown duration	0.0145352	0.477221	0.0353681	0.27203
Lockdown release day	0.0450269	0.207363	0.0402812	0.240515
Relative lockdown release day	0.101335	0.0548372	0.144634	0.0221346
Lockdown release rate	0.161381	0.0137196	0.180961	0.00969657
Table EV1. Regression between mobility features and the COVID-19 Mortality Probability.
“Relative” features are computed as the difference between the corresponding feature and the day ten deaths were recorded in a country according to D(t).
