# Supplementary material for: COVID‐19 pandemic‐related lockdown: response time is more important than its strictness
Source: EMBO Mol Med. 2020 Oct 19;12(11):e13171. doi: 10.15252/emmm.202013171 (PMC7645374; doi:10.15252/emmm.202013171)
Supplement: Supplementary file 4 — Table EV2 [file EMMM-12-e13171-s004.xlsx]

## Sheet: corr_matrices_2
Mobility feature	r^2	P value	r^2 (excluding Japan)	P value (excluding Japan)
Social distancing start time	0.0147294	0.474272	0.072764	0.111605
Relative social distancing start time (tau)	0.183072	0.00824948	0.471637	3.7447e-06
Minimal mobility time point	0.0153467	0.465083	0.0148568	0.478842
Relative minimal mobility time point	0.0617771	0.137976	0.251004	0.00185598
Drop duration	0.0608599	0.141032	0.0596669	0.151077
Lockdown strictness	0.0580492	0.150859	0.0252831	0.3543
Lockdown duration	0.0339161	0.275212	0.0893917	0.0765
Lockdown release day	0.0687246	0.117011	0.0633301	0.138717
Relative lockdown release day	0.00365745	0.722166	0.0185788	0.427969
Lockdown release rate	0.157251	0.0151039	0.196284	0.00680833
Table EV2. Regression between mobility features and the COVID-19 Infection Probability.
“Relative” features are computed as the difference between the corresponding feature and the day ten deaths were recorded in a country according to D(t).
