# Supplementary material for: COVID‐19 pandemic‐related lockdown: response time is more important than its strictness
Source: EMBO Mol Med. 2020 Oct 19;12(11):e13171. doi: 10.15252/emmm.202013171 (PMC7645374; doi:10.15252/emmm.202013171)
Supplement: Supplementary file 5 — Table EV3 [file EMMM-12-e13171-s005.xlsx]

## Sheet: corr_matrices_3
Mobility feature	r^2	P value	r^2 (excluding Japan)	P value (excluding Japan)
Social distancing start time	0.019116	0.41446	0.0651296	0.133048
Relative social distancing start time (tau)	0.335249	0.000173691	0.619055	1.27249e-08
Minimal mobility time point	0.00594235	0.650202	0.0149581	0.477334
Relative minimal mobility time point	0.189708	0.00705052	0.402767	3.22486e-05
Drop duration	0.0538031	0.167148	0.0514903	0.18323
Lockdown strictness	0.0636583	0.13193	0.0359442	0.268089
Lockdown duration	0.0347631	0.269194	0.0755351	0.104753
Lockdown release day	0.0568409	0.15531	0.0513769	0.183726
Relative lockdown release day	0.0733148	0.105034	0.119262	0.0391236
Lockdown release rate	0.249849	0.00163264	0.287149	0.000756431
Table EV3. Regression between mobility features and the Aug-20 COVID-19 Mortality Probability.
“Relative” features are computed as the difference between the corresponding feature and the day ten deaths were recorded in a country according to D(t).
